# Supplementary material for: MiR-4733-5p promotes gallbladder carcinoma progression via directly targeting kruppel like factor 7
Source: Bioengineered. 2022 Apr 21;13(4):10691–706. doi: 10.1080/21655979.2022.2065951 (PMC9161844; doi:10.1080/21655979.2022.2065951)
Supplement: Supplemental Material [file KBIE_A_2065951_SM8463.zip]

Archive with 7 entries (6 files):
- supplementary/
- supplementary/Supplementary figure1.tif
- supplementary/Supplementary figure2.tif
- supplementary/Supplementary table1.docx
- supplementary/Supplementary table2.docx
- supplementary/Supplementary table3.docx
- supplementary/Supplementary table4.docx
